# Supplementary material for: Tuning the Sensing Properties of N and S Co-Doped Carbon Dots for Colorimetric Detection of Copper and Cobalt in Water
Source: Sensors (Basel). 2022 Mar 24;22(7):2487. doi: 10.3390/s22072487 (PMC9003535; doi:10.3390/s22072487)
Supplement: Supplementary file 1 [file sensors-22-02487-s001.zip]

Archive with 1 entries (1 files):
- sensors-1642715-supplementary.pdf
